# Supplementary material for: Enrichment of rare codons at 5' ends of genes is a spandrel caused by evolutionary sequence turnover and does not improve translation
Source: eLife. 2024 Jul 15;12:RP89656. doi: 10.7554/eLife.89656 (PMC11249729; doi:10.7554/eLife.89656)
Supplement: Source code 1. [file elife-89656-code1.zip]

Archive with 1 entries (1 files):
- eLife-VOR-RA-2023-89656/Source Code File 1.txt
